# Supplementary material for: Influence of catch up growth on spatial learning and memory in a mouse model of intrauterine growth restriction
Source: PLoS One. 2017 May 24;12(5):e0177468. doi: 10.1371/journal.pone.0177468 (PMC5443512; doi:10.1371/journal.pone.0177468)
Supplement: S2 Fig — (XLS) [file pone.0177468.s002.xls]

## Sheet: Hoja1
individuo	1=cc; 2=cu; 3=uc; 4=uu	Peso al nacimiento	Peso final	vel crec	Peso cerebro	indice de cefalización1	indice de cefalización	DIA 1	DIA 2	DIA 3	DIA 4	DIA 5	DIA 6	DIA 7	DIA 8	DIA 9	DIA 10	DIA 11	DIA 12	DIA 13	DIA 14	DIA 15	DIA 16	DIA 17	DIA 18	DIA 19
61.1	1	1.86	38.46	1.04571	0.57	1.48206	0.0148206	42.5	60	60	45.75	52.25	11.75	25	50	53	30.75	13.75	20	18.75	44	31.75	43	31	16.75	21
61.2	1	1.79	35.22	0.955143	0.47	1.33447	0.0133447	51	51	60	60	38.25	13.25	46	34.5	49	34.25	19.75	29.25	13.5	10.25	16.25	11.5	17.75	13.75	36.75
61.3	1	1.85	37.78	1.02657	0.53	1.40286	0.0140286	43.5	59.25	48	49.25	24.25	18.25	41.5	36.25	54	9.75	8.75	18	8.5	15.75	25.25	15.5	18	2.5	13
61.4	1	1.78	35.3	0.957714	0.5	1.41643	0.0141643	32.25	60	46.5	60	47	35.5	29.75	52	43.5	28.5	30.25	33	40	36.5	23.75	35.5	38	35.75	30.25
61.5	1	1.87	34.48	0.931714	0.6	1.74014	0.0174014	28	41.5	20.5	32.25	43.25	31.5	35.5	28	37.25	16.5	10.75	19.5	23	12.25	10	15	7.5	9.5	7
62.1	1	2	45.96	1.256	0.5	1.0879	0.010879	12.25	25.5	27	20.25	15	20.5	7.25	32.5	13.25	21.75	16	27.5	16.25	2.5	20.25	20.75	15	6.25	9
62.2	1	1.96	40.49	1.10086	0.4	0.987898	0.00987898	47.25	44.25	26	34	20.25	11.5	21.5	13	30	25	26.5	49	15.5	13.75	11	7.75	7.25	21	4.75
62.3	1	1.92	41.39	1.12771	0.54	1.30466	0.0130466	42.75	43.5	10.75	23	32.25	41	28	19	14.75	26.25	8.25	17.5	10.25	21	19	18.75	10.5	11.5	14.75
62.4	1	1.88	38.24	1.03886	0.55	1.43828	0.0143828	49	26.5	37.5	25.75	11.25	13	17	18.5	34.25	30.75	24	27.75	18.5	18	23.75	31	19.5	26.25	25.25
62.5	1	1.99	38.93	1.05543	0.53	1.36142	0.0136142	22.75	20.75	14.25	23.75	15.25	24	20.25	18.75	18	12	6.75	11.25	16.5	20.25	10	11.25	16.75	5.75	10
62.6	1	1.94	36.71	0.993429	0.48	1.30755	0.0130755	32.5	13	26.25	48.5	50.5	19.75	46	28.5	13.25	31	23	10.25	24	13.75	24.75	19	28	10.75	15.75
62.7	1	1.9	44.36	1.21314	0.54	1.21731	0.0121731	35.75	43.5	21	35.75	41	16	14.5	29.25	49	17	22.75	12.5	14.75	4.5	23.25	9.75	6	10	10
		1.895	38.9433	1.05852	0.5175	1.34008	0.0134008	36.625	40.7292	33.1458	38.1875	32.5417	21.3333	27.6875	30.0208	34.1042	23.625	17.5417	22.9583	18.2917	17.7083	19.9167	19.8958	17.9375	14.1458	16.4583
		0.0709033	3.58127	0.10101	0.0522451	0.191908	0.00191908	11.6383	16.0172	16.9563	14.1799	14.8285	9.82768	12.5536	12.155	15.9984	8.13068	7.90989	11.0586	8.18801	12.0155	6.89477	11.0471	10.0358	9.50087	9.91259
71.2	2	1.58	32.32	0.878286	0.52	1.60891	0.0160891	49.5	43.25	32.25	42	35.75	42.5	25	37.75	37.5	20.5	48	25.75	14	40.5	33	25.5	43.5	42.75	34.25
71.3	2	1.66	29.63	0.799143	0.45	1.51873	0.0151873	20.5	37.75	13.25	27.25	34	43	33	26	27	24.25	21	36.75	32.75	16.25	16.75	53.5	45.75	33.75	20.75
71.5	2	1.7	34.72	0.943429	0.49	1.41129	0.0141129	49.25	60	53	30	25.75	9	19	31	51.25	26.5	13.5	20.5	38.5	18.25	28.5	34.25	23	8.75	23.5
93.3	2	1.59	35.68	0.974	0.54	1.51345	0.0151345	23	29.5	14.25	35.5	37.25	39.75	33	23.25	30.25	22.75	27.25	38.5	30.25	19.5	34.25	40.25	43.5	27.25	37
93.4	2	1.79	34.93	0.946857	0.53	1.51732	0.0151732	42.75	22.75	18	36	26.25	20.75	8.5	20.5	20.75	28.25	27.25	4.75	10.25	16	19.75	17	10.5	25.25	10.5
93.5	2	1.56	34.69	0.946571	0.49	1.41251	0.0141251	30.75	37.75	49.5	51	41.75	36.75	15	26	33	33.25	31.5	19.5	40.25	16.5	21.25	17	7.25	11	10
93.6	2	1.63	35.95	0.980571	0.46	1.27955	0.0127955	60	47.25	31.5	31	25.25	24.75	30	42.75	40.25	31.25	55	33.5	25	27.75	34	34.75	40	42.75	29
92.1	2	1.77	35.09	0.952	0.35	0.997435	0.00997435	41	7.25	4.5	18.25	9.75	32.5	5.75	19.75	10.5	15	8.5	9.5	11.5	9.75	16	4.5	10.25	7.25	10
92.2	2	1.69	33.35	0.904571	0.49	1.46927	0.0146927	33.5	50.75	26.5	27.75	27	8.5	16	27	17	15.75	14.25	4.25	5.75	9	7	6	4.75	10.25	12.25
92.4	2	1.57	33.7	0.918	0.39	1.15727	0.0115727	47	60	30.5	33.75	32.5	21	23.25	40.5	26.25	19	23.5	29	25.75	10.5	23	25	29.75	22.5	8.5
		1.654	34.006	0.924343	0.471	1.38857	0.0138857	39.725	39.625	27.325	33.25	29.525	27.85	20.85	29.45	29.375	23.65	26.975	22.2	23.4	18.4	23.35	25.775	25.825	23.15	19.575	#DIV/0!
		0.0826236	1.88868	0.053733	0.0610009	0.18963	0.0018963	12.6037	16.5589	15.5649	8.89054	8.9283	13.0097	9.68188	8.25109	11.9066	6.22852	14.8349	12.7458	12.3323	9.5257	9.0325	15.3801	16.7091	13.6485	10.8864
82.1	3	1.15	29.64	0.814	0.49	1.65317	0.0165317	30.25	21.75	23.75	24.5	21	10.75	24.25	31.5	6.75	17.5	4.25	19.5	11.75	4.75	12	6.25	3.5	3	16.25
82.3	3	1.18	32.9	0.906286	0.45	1.36778	0.0136778	33	40	17.25	50.5	35	21.25	16.25	26.75	24	20.5	25.25	4.5	12	13.25	20.25	9.75	8.5	13.5	6.25
82.6	3	1.21	31.77	0.873143	0.51	1.60529	0.0160529	54.25	54.5	45.5	20.5	22	28.25	28.25	25.25	15.25	17	19.25	16	17	4	5.75	9.75	4.75	10.25	5
82.8	3	1	28.95	0.798571	0.47	1.62349	0.0162349	41.75	52.25	60	20.5	17.75	32	27.25	31.75	18.5	28.75	26.5	23	32.25	30.5	16.5	26.5	25.75	16	17.5
83.1	3	1.04	37.33	1.03686	0.49	1.31262	0.0131262	33.5	60	52.25	27.5	34.5	48.5	30.75	31.25	30.5	40.75	22.25	22.25	8.25	15.5	26.5	20	21.75	20	19.75
83.2	3	1.27	40.48	1.12029	0.55	1.3587	0.013587	28.75	35.75	25.75	17.25	25	26.25	33.5	32.25	18.75	23.75	16	13.25	11	14.75	6	10.25	4.75	3.25	4.75
83.3	3	1.08	37.43	1.03857	0.43	1.14881	0.0114881	45.5	38.5	8	23.25	15	23.25	11.5	20.5	21.75	11.75	16	8.25	11	14.25	8.25	5.75	6.25	6.5	10.25
83.4	3	1.12	37.52	1.04	0.4	1.0661	0.010661	35.5	47.25	60	51.5	54.25	48.75	41.75	51.75	60	46.25	47	32	44.5	29.75	43.5	29.5	51.5	31	25.25
83.5	3	1.03	39.1	1.08771	0.52	1.32992	0.0132992	55.75	34.25	18.75	33.25	30.25	5.75	4.5	9.25	11.5	12.75	4.75	13.75	4.5	4.25	3.25	6.5	4.75	3.75	6.5
		1.12	35.0133	0.968381	0.478889	1.3851	0.013851	39.8056	42.6944	34.5833	29.8611	28.3056	27.1944	24.2222	28.9167	23	24.3333	20.1389	16.9444	16.9167	14.5556	15.7778	13.8056	14.6111	11.9167	12.3889
		0.0905539	4.25291	0.121272	0.0467559	0.207384	0.00207384	10.1071	11.9057	19.9264	12.8356	12.0031	14.6835	11.5957	11.3379	15.502	12.1314	12.8301	8.31581	12.9717	10.01	12.8844	9.12909	16.04	9.36833	7.50428
81.1	4	1.55	27.18	0.732286	0.38	1.39809	0.0139809	43.5	60	46.25	46.25	33.25	48.75	60	26.25	28.25	36	17.25	46.75	45	60	24.25	37	51.75	37.75	52.75
81.2	4	1.61	27.92	0.751714	0.51	1.82665	0.0182665	52.25	49.75	44	46.25	49	35.5	47.5	60	60	53	60	47.75	51	51.5	53	39.25	44.75	48.75	46.75
81.4	4	1.55	30.98	0.840857	0.49	1.58167	0.0158167	59.75	24.75	17.5	15.5	38.25	33.25	57.25	28	41.25	53	38.5	32.75	30.75	60	54	36.25	49.25	39.75	43
81.5	4	1.39	26.82	0.726571	0.49	1.82699	0.0182699	20.75	54.5	32.75	60	58	16.75	37	33.75	36.25	60	46	50.25	60	49	19.5	39	57.25	52.25	40.75
84.1	4	1.38			0.41			49.25	33.75	28.75	23	24.75	14	18.25	48	33	17.75	31	35.75	37	12.5	15	20	18.5	7.25	5
84.3	4	0.94	29.15	0.806	0.48	1.64666	0.0164666	25.5	50.75	22.5	23.25	29.5	21.75	27.25	28.25	32.25	13.75	22.5	31.75	26.75	34.5	16.25	28	16.5	22.5	20.25
85.1	4	1.53	33.65	0.917714	0.45	1.3373	0.013373	28.5	44	18.5	44	24.75	42.5	24	9.25	29.5	19.75	34.25	34.75	35	30.5	21.25	22.5	8.5	7.5	5.75
85.2	4	1.4	33.96	0.930286	0.44	1.29564	0.0129564	15.25	27.5	5.25	17.75	16.75	3.75	12.25	11.5	6.75	8.25	11	16.75	19.25	8.75	9	13.75	2.75	9.75	6.75
85.4	4	1.55	43.2	1.19	0.44	1.01852	0.0101852	26.5	36	31.75	32.25	41	37.75	28.75	45	60	48.5	56.75	37.75	36.75	57.25	37.5	40.75	48	34.5	56.5
85.5	4	1.49	31.6	0.860286	0.43	1.36076	0.0136076	9	55.75	60	47	52.25	47.5	48	60	60	53.5	60	57.5	60	60	52.25	60	60	57.5	60
85.6	4	1.47	33.74	0.922	0.43	1.27445	0.0127445	40	60	37	57	40.25	25.75	36	24	43.25	47	42.75	47.5	31.75	49.25	40.75	55	51.75	56	39.5
		1.44182	31.82	0.867771	0.45	1.45667	0.0145667	33.6591	45.1591	31.2955	37.4773	37.0682	29.75	36.0227	34	39.1364	37.3182	38.1818	39.9318	39.3864	43.0227	31.1591	35.5909	37.1818	33.9545	34.2727
		0.182856	4.83898	0.137248	0.0389872	0.259001	0.00259001	16.3234	12.7908	15.3626	15.7704	12.752	14.5637	15.675	17.3695	16.3735	18.9226	16.9378	11.3358	13.2143	18.8393	16.8286	14.0558	21.1016	19.4225	21.0311
